# Supplementary material for: Exploratory search during directed navigation in C. elegans and Drosophila larva
Source: eLife. 2017 Oct 30;6:e30503. doi: 10.7554/eLife.30503 (PMC5662291; doi:10.7554/eLife.30503)
Supplement: Figure 1—source data 1. [file elife-30503-fig1-data1.zip › FIG4_dx2er.dat]

0.5 9.65124e-05 8.97221e-08 0.000136847 8.97221e-08
1 0.000190488 2.38782e-07 0.000270719 2.38782e-07
1.5 0.000280833 4.29651e-07 0.000400466 4.29651e-07
2 0.000367706 6.56313e-07 0.000526667 6.56313e-07
2.5 0.000451659 8.5412e-07 0.000649962 8.5412e-07
3 0.000532938 1.14332e-06 0.000770717 1.14332e-06
3.5 0.000611152 1.36197e-06 0.000888246 1.36197e-06
4 0.000686357 1.636e-06 0.00100313 1.636e-06
4.5 0.000759213 2.03814e-06 0.00111613 2.03814e-06
5 0.000829533 2.31509e-06 0.00122643 2.31509e-06
5.5 0.000898852 2.52403e-06 0.00133507 2.52403e-06
6.5 0.00102633 3.3816e-06 0.00154467 3.3816e-06
7 0.00108782 3.53123e-06 0.00164605 3.53123e-06
7.5 0.00114718 3.83987e-06 0.00174699 3.83987e-06
8.5 0.00126207 4.57093e-06 0.00194159 4.57093e-06
9.5 0.00136729 5.31325e-06 0.00212949 5.31325e-06
10.5 0.00146867 6.06384e-06 0.00231206 6.06384e-06
11.5 0.00156343 6.52688e-06 0.00248476 6.52688e-06
12.5 0.00164936 7.60811e-06 0.00265357 7.60811e-06
14 0.00177224 8.55868e-06 0.00289528 8.55868e-06
15 0.001845 9.54846e-06 0.0030512 9.54846e-06
17 0.00198015 1.09347e-05 0.003342 1.09347e-05
18.5 0.0020745 1.19814e-05 0.00354612 1.19814e-05
20.5 0.00218102 1.35634e-05 0.00380648 1.35634e-05
22.5 0.00227929 1.53991e-05 0.00405509 1.53991e-05
24.5 0.00237155 1.64087e-05 0.00427572 1.64087e-05
27 0.0024672 1.8283e-05 0.00453858 1.8283e-05
30 0.00258988 2.11636e-05 0.00482222 2.11636e-05
33 0.00268134 2.2946e-05 0.00509956 2.2946e-05
36 0.0027748 2.47575e-05 0.00533605 2.47575e-05
40 0.00285814 2.64662e-05 0.00564932 2.64662e-05
44 0.00298558 3.05349e-05 0.00593676 3.05349e-05
48.5 0.00305193 3.43315e-05 0.00621048 3.43315e-05
53 0.00314981 3.5407e-05 0.00647653 3.5407e-05
58.5 0.00324295 4.00651e-05 0.00677653 4.00651e-05
64.5 0.00338882 4.49651e-05 0.00703549 4.49651e-05
71 0.00345326 4.67453e-05 0.00733637 4.67453e-05
78 0.00359422 5.25534e-05 0.00760223 5.25534e-05
85.5 0.00371984 5.69076e-05 0.00783252 5.69076e-05
94.5 0.00389774 6.4656e-05 0.0080837 6.4656e-05
103.5 0.00395537 6.90268e-05 0.00835976 6.90268e-05
114 0.00410729 7.48296e-05 0.0086377 7.48296e-05
125.5 0.00428959 8.32726e-05 0.00880221 8.32726e-05
138 0.00446759 9.10165e-05 0.00914447 9.10165e-05
152 0.00456128 9.49838e-05 0.00915241 9.49838e-05
167 0.00480472 0.000106649 0.00939231 0.000106649
184 0.00499028 0.000118066 0.00967801 0.000118066
202.5 0.00523194 0.000125939 0.0098923 0.000125939
222.5 0.00534595 0.000133985 0.0101109 0.000133985
245 0.00560825 0.000149647 0.00999465 0.000149647
269.5 0.00576978 0.00016014 0.0102611 0.00016014
296.5 0.00596344 0.000171747 0.0107112 0.000171747
326 0.00622211 0.000193249 0.0107712 0.000193249
358.5 0.00629469 0.000207714 0.0107173 0.000207714
394.5 0.0064356 0.000225431 0.011083 0.000225431
434 0.0067725 0.000245525 0.011513 0.000245525
477.5 0.00698207 0.000266024 0.0114478 0.000266024
525.5 0.00705329 0.00029441 0.0115307 0.00029441
578 0.00696087 0.000313591 0.011301 0.000313591
635.5 0.00719464 0.000355218 0.0118003 0.000355218
699.5 0.00731418 0.00040524 0.0115549 0.00040524
769 0.00723033 0.000416952 0.0120331 0.000416952
846 0.00709286 0.000410329 0.0119571 0.000410329
931 0.00745908 0.000441389 0.0113589 0.000441389
1024 0.00780217 0.000523321 0.0119535 0.000523321
1126.5 0.00761667 0.000560185 0.0115273 0.000560185
1239 0.00761757 0.00057584 0.0106058 0.00057584
1363 0.00765166 0.000600351 0.00973587 0.000600351
1499.5 0.00762725 0.000618922 0.0099416 0.000618922
1649 0.00765062 0.000679472 0.0106343 0.000679472
1814 0.00769663 0.000714893 0.00958914 0.000714893
1995.5 0.00832903 0.000780209 0.00881609 0.000780209
