# Supplementary material for: Exploratory search during directed navigation in C. elegans and Drosophila larva
Source: eLife. 2017 Oct 30;6:e30503. doi: 10.7554/eLife.30503 (PMC5662291; doi:10.7554/eLife.30503)
Supplement: Figure 2—source data 1. [file elife-30503-fig2-data1.zip › FIG3_highsalt_dx2er.dat]

0.5 0.000106639 1.06754e-07 0.000106715 1.06754e-07
1 0.000210814 2.86759e-07 0.000211051 2.86759e-07
1.5 0.000311511 5.19111e-07 0.000311989 5.19111e-07
2 0.000408895 8.07034e-07 0.000409708 8.07034e-07
2.5 0.000503475 1.02713e-06 0.000504625 1.02713e-06
3 0.000595761 1.34547e-06 0.000597097 1.34547e-06
3.5 0.000684977 1.77436e-06 0.000686981 1.77436e-06
4 0.000772215 2.02659e-06 0.000773999 2.02659e-06
4.5 0.000856538 2.35349e-06 0.000859117 2.35349e-06
5 0.000938958 2.86491e-06 0.000941349 2.86491e-06
5.5 0.00101948 3.2547e-06 0.00102252 3.2547e-06
6.5 0.00117377 4.00568e-06 0.00117824 4.00568e-06
7 0.00124839 4.40079e-06 0.00125254 4.40079e-06
7.5 0.00132358 4.54663e-06 0.00132794 4.54663e-06
8.5 0.00146259 5.89141e-06 0.00146832 5.89141e-06
9.5 0.00159515 6.51774e-06 0.00160213 6.51774e-06
10.5 0.00172517 7.70027e-06 0.00173051 7.70027e-06
11.5 0.0018488 8.49313e-06 0.00185181 8.49313e-06
12.5 0.00196377 9.84822e-06 0.0019694 9.84822e-06
14 0.00212714 1.07682e-05 0.00212945 1.07682e-05
15 0.00223386 1.17821e-05 0.00223477 1.17821e-05
17 0.00242443 1.37672e-05 0.00242092 1.37672e-05
18.5 0.00254476 1.49366e-05 0.00254762 1.49366e-05
20.5 0.00271492 1.78251e-05 0.00269851 1.78251e-05
22.5 0.00286149 1.98109e-05 0.00284325 1.98109e-05
24.5 0.00299407 2.21661e-05 0.00297391 2.21661e-05
27 0.00313495 2.45259e-05 0.00311416 2.45259e-05
30 0.00328676 2.65356e-05 0.00327321 2.65356e-05
33 0.0034481 3.12109e-05 0.00339862 3.12109e-05
36 0.00356891 3.43205e-05 0.00349756 3.43205e-05
40 0.00370588 3.8212e-05 0.00362574 3.8212e-05
44 0.00384379 4.20309e-05 0.00373149 4.20309e-05
48.5 0.00396071 4.67748e-05 0.0038827 4.67748e-05
53 0.00406764 5.17826e-05 0.00397809 5.17826e-05
58.5 0.00418473 5.75379e-05 0.00407601 5.75379e-05
64.5 0.00434168 6.33521e-05 0.00419687 6.33521e-05
71 0.00448634 6.83989e-05 0.0043114 6.83989e-05
78 0.004642 7.61823e-05 0.00441776 7.61823e-05
85.5 0.0047796 8.25566e-05 0.00451233 8.25566e-05
94.5 0.00488515 8.95862e-05 0.00460973 8.95862e-05
103.5 0.00503326 9.64976e-05 0.00469148 9.64976e-05
114 0.00521968 0.000104188 0.00489773 0.000104188
125.5 0.0054466 0.000120074 0.00497968 0.000120074
138 0.0056487 0.000127516 0.00501343 0.000127516
152 0.0058317 0.000137333 0.00533175 0.000137333
167 0.00615842 0.000151871 0.00540851 0.000151871
184 0.00638891 0.000169586 0.00569466 0.000169586
202.5 0.00657788 0.000184043 0.00572386 0.000184043
222.5 0.00671547 0.000193358 0.00589731 0.000193358
245 0.00699194 0.000215735 0.00628977 0.000215735
269.5 0.00733096 0.000239702 0.00631404 0.000239702
296.5 0.00757189 0.000266281 0.00646898 0.000266281
326 0.00785961 0.000281244 0.00650337 0.000281244
358.5 0.00781032 0.00030401 0.00693987 0.00030401
394.5 0.0082657 0.000322512 0.0072453 0.000322512
434 0.00872583 0.000362892 0.00735058 0.000362892
477.5 0.00878471 0.000388131 0.00760148 0.000388131
525.5 0.00876342 0.000431198 0.00742762 0.000431198
578 0.00901533 0.000467786 0.00747093 0.000467786
635.5 0.00907875 0.000456643 0.00778485 0.000456643
699.5 0.00924767 0.000492262 0.00856765 0.000492262
769 0.00906075 0.000533109 0.00837456 0.000533109
846 0.00941794 0.000571092 0.00823569 0.000571092
931 0.00911137 0.000654544 0.00834879 0.000654544
1024 0.00851021 0.000650938 0.00807764 0.000650938
1126.5 0.00781665 0.0006076 0.00813615 0.0006076
1239 0.00714503 0.000562863 0.00871582 0.000562863
1363 0.00680726 0.000592255 0.00957057 0.000592255
1499.5 0.00690307 0.000659766 0.00900836 0.000659766
1649 0.00646704 0.000679808 0.00871626 0.000679808
1814 0.00553145 0.000592148 0.00820468 0.000592148
