# Supplementary material for: Exploratory search during directed navigation in C. elegans and Drosophila larva
Source: eLife. 2017 Oct 30;6:e30503. doi: 10.7554/eLife.30503 (PMC5662291; doi:10.7554/eLife.30503)
Supplement: Figure 2—source data 1. [file elife-30503-fig2-data1.zip › FIG3_lowsalt_dx2er.dat]

0.5 0.000134796 1.41794e-07 0.000135448 1.41794e-07
1 0.000266725 3.8082e-07 0.000268111 3.8082e-07
1.5 0.000394501 6.95845e-07 0.000396739 6.95845e-07
2 0.000518385 1.08863e-06 0.000521269 1.08863e-06
2.5 0.000638981 1.44101e-06 0.000642302 1.44101e-06
3 0.000756537 1.86593e-06 0.000760306 1.86593e-06
3.5 0.000870469 2.32059e-06 0.000874852 2.32059e-06
4 0.000981728 2.7066e-06 0.000986377 2.7066e-06
4.5 0.00109015 3.26352e-06 0.0010953 3.26352e-06
5 0.00119667 3.80893e-06 0.00120145 3.80893e-06
5.5 0.00130088 4.34149e-06 0.00130436 4.34149e-06
6.5 0.00150122 5.43203e-06 0.00150479 5.43203e-06
7 0.00159811 5.92273e-06 0.00160013 5.92273e-06
7.5 0.00169461 6.86053e-06 0.00169763 6.86053e-06
8.5 0.00188108 7.99667e-06 0.00188179 7.99667e-06
9.5 0.00205832 9.38352e-06 0.00205642 9.38352e-06
10.5 0.0022319 1.04642e-05 0.00222593 1.04642e-05
11.5 0.00239552 1.16027e-05 0.00238754 1.16027e-05
12.5 0.00255194 1.35127e-05 0.0025382 1.35127e-05
14 0.00278064 1.55588e-05 0.00276255 1.55588e-05
15 0.0029247 1.71868e-05 0.00289758 1.71868e-05
17 0.00319223 2.02945e-05 0.0031501 2.02945e-05
18.5 0.00338371 2.28676e-05 0.00333763 2.28676e-05
20.5 0.00361514 2.57155e-05 0.00354593 2.57155e-05
22.5 0.00384106 2.83675e-05 0.00377188 2.83675e-05
24.5 0.00406288 3.25266e-05 0.00394334 3.25266e-05
27 0.0043225 3.5855e-05 0.00417624 3.5855e-05
30 0.00459193 4.08715e-05 0.0044001 4.08715e-05
33 0.00483245 4.76059e-05 0.00461278 4.76059e-05
36 0.00504008 5.02421e-05 0.0048426 5.02421e-05
40 0.00536044 5.9902e-05 0.00504505 5.9902e-05
44 0.00559889 6.68383e-05 0.00527573 6.68383e-05
48.5 0.00585982 7.50856e-05 0.00551939 7.50856e-05
53 0.00612547 8.40474e-05 0.00570342 8.40474e-05
58.5 0.00639545 9.09529e-05 0.00597008 9.09529e-05
64.5 0.00678169 0.000101433 0.00610446 0.000101433
71 0.00706185 0.000110599 0.0063878 0.000110599
78 0.00743181 0.000124119 0.00655428 0.000124119
85.5 0.00770184 0.00013606 0.00676242 0.00013606
94.5 0.00816661 0.000153557 0.00710522 0.000153557
103.5 0.00856606 0.000169709 0.00733765 0.000169709
114 0.00881343 0.000181905 0.00765737 0.000181905
125.5 0.00937211 0.000203567 0.00784448 0.000203567
138 0.00988021 0.000232383 0.007948 0.000232383
152 0.0104757 0.000260917 0.00841129 0.000260917
167 0.0109445 0.000286817 0.00860745 0.000286817
184 0.0115198 0.000318628 0.008953 0.000318628
202.5 0.0121353 0.000356386 0.00915421 0.000356386
222.5 0.0124232 0.000382185 0.00947767 0.000382185
245 0.0128199 0.000410804 0.00966107 0.000410804
269.5 0.0131661 0.000442159 0.00996138 0.000442159
296.5 0.0140046 0.000523384 0.0099936 0.000523384
326 0.0152471 0.000593607 0.0105191 0.000593607
358.5 0.0150146 0.000634007 0.0104114 0.000634007
394.5 0.0154599 0.000717623 0.0109578 0.000717623
434 0.0161266 0.000778504 0.0115934 0.000778504
477.5 0.0160028 0.000841408 0.0113439 0.000841408
525.5 0.0169981 0.000941685 0.0120667 0.000941685
578 0.0170226 0.00100559 0.0119256 0.00100559
635.5 0.0165549 0.00104128 0.0119489 0.00104128
699.5 0.0159598 0.00109345 0.0115478 0.00109345
769 0.0163913 0.00124481 0.0122524 0.00124481
846 0.0170174 0.00143088 0.0133645 0.00143088
931 0.0154104 0.00130687 0.0126017 0.00130687
1024 0.0153566 0.00145234 0.0120801 0.00145234
1126.5 0.014911 0.00162247 0.0119089 0.00162247
1239 0.0139507 0.00181555 0.0114563 0.00181555
1363 0.010321 0.00126048 0.0112072 0.00126048
