# Supplementary material for: Exploratory search during directed navigation in C. elegans and Drosophila larva
Source: eLife. 2017 Oct 30;6:e30503. doi: 10.7554/eLife.30503 (PMC5662291; doi:10.7554/eLife.30503)
Supplement: Figure 3—source data 1. [file elife-30503-fig3-data1.zip › FIG2_larva_dx2er.dat]

0.2 5.78614e-05 3.91727e-08 6.56586e-05 3.91727e-08
0.4 0.000115424 7.74747e-08 0.000131014 7.74747e-08
0.6 0.000172426 1.14923e-07 0.0001958 1.14923e-07
0.8 0.000228712 1.52439e-07 0.000259872 1.52439e-07
1 0.000284237 1.94216e-07 0.000323168 1.94216e-07
1.2 0.000339046 2.28844e-07 0.000385745 2.28844e-07
1.4 0.000393226 2.63604e-07 0.000447674 2.63604e-07
1.6 0.000446894 3.04281e-07 0.000509085 3.04281e-07
1.8 0.00050013 3.26832e-07 0.00057006 3.26832e-07
2 0.000552974 3.68411e-07 0.000630647 3.68411e-07
2.2 0.000605467 4.08384e-07 0.000690899 4.08384e-07
2.6 0.000709427 4.74809e-07 0.000810373 4.74809e-07
2.8 0.00076091 5.0232e-07 0.000869607 5.0232e-07
3 0.000812072 5.52226e-07 0.000928552 5.52226e-07
3.4 0.000913503 6.19825e-07 0.00104556 6.19825e-07
3.8 0.00101381 6.7821e-07 0.00116149 6.7821e-07
4.2 0.00111305 7.38364e-07 0.0012764 7.38364e-07
4.6 0.0012113 8.18797e-07 0.00139034 8.18797e-07
5 0.00130858 8.88799e-07 0.00150338 8.88799e-07
5.6 0.00145286 9.56315e-07 0.00167129 9.56315e-07
6 0.00154798 1.04293e-06 0.00178218 1.04293e-06
6.8 0.00173571 1.18222e-06 0.00200154 1.18222e-06
7.4 0.00187442 1.2909e-06 0.00216406 1.2909e-06
8.2 0.00205661 1.36684e-06 0.00237816 1.36684e-06
9 0.00223579 1.52958e-06 0.00258921 1.52958e-06
9.8 0.00241197 1.59756e-06 0.00279738 1.59756e-06
10.8 0.00262802 1.76963e-06 0.0030535 1.76963e-06
12 0.00288142 1.94465e-06 0.00335486 1.94465e-06
13.2 0.00312847 2.1385e-06 0.00365003 2.1385e-06
14.4 0.00336948 2.26272e-06 0.00393921 2.26272e-06
16 0.0036817 2.52471e-06 0.00431572 2.52471e-06
17.6 0.00398401 2.83486e-06 0.00468229 2.83486e-06
19.4 0.00431289 2.98948e-06 0.00508323 2.98948e-06
21.2 0.00463041 3.19311e-06 0.00547267 3.19311e-06
23.4 0.00500415 3.65847e-06 0.00593398 3.65847e-06
25.8 0.0053949 3.85434e-06 0.00641962 3.85434e-06
28.4 0.00579941 4.20996e-06 0.00692665 4.20996e-06
31.2 0.00621506 4.59232e-06 0.00745113 4.59232e-06
34.2 0.00663893 4.85518e-06 0.00799039 4.85518e-06
37.8 0.00712013 5.1958e-06 0.00860897 5.1958e-06
41.4 0.007574 7.97372e-06 0.00919823 7.97372e-06
45.6 0.00807236 8.73205e-06 0.0098523 8.73205e-06
50.2 0.00858467 9.20234e-06 0.0105309 9.20234e-06
55.2 0.00910424 9.89832e-06 0.0112268 9.89832e-06
60.8 0.00964578 1.36205e-05 0.0119603 1.36205e-05
66.8 0.0101864 1.40925e-05 0.0126981 1.40925e-05
73.6 0.0107553 1.50203e-05 0.0134777 1.50203e-05
81 0.0113276 1.88783e-05 0.0142675 1.88783e-05
89 0.0118974 1.99064e-05 0.0150587 1.99064e-05
98 0.0124881 2.13848e-05 0.015878 2.13848e-05
107.8 0.0130781 2.57119e-05 0.0166956 2.57119e-05
118.6 0.0136821 2.62509e-05 0.0175274 2.62509e-05
130.4 0.0142942 3.17558e-05 0.0183586 3.17558e-05
143.4 0.0149263 3.66642e-05 0.0191974 3.66642e-05
157.8 0.0155697 3.98493e-05 0.0200523 3.98493e-05
173.6 0.0162251 4.49151e-05 0.0209241 4.49151e-05
191 0.0168786 5.23359e-05 0.021816 5.23359e-05
210.2 0.0175423 5.90422e-05 0.0227092 5.90422e-05
231.2 0.0181955 6.71221e-05 0.0235784 6.71221e-05
254.2 0.0188552 7.25182e-05 0.0243935 7.25182e-05
279.8 0.0195117 8.18478e-05 0.0251774 8.18478e-05
307.6 0.0201759 8.84822e-05 0.0259107 8.84822e-05
338.4 0.020849 0.000101617 0.0266072 0.000101617
372.4 0.0214679 0.000114643 0.0272311 0.000114643
409.6 0.0220517 0.000127083 0.0277784 0.000127083
450.6 0.0226264 0.000144441 0.0282601 0.000144441
495.6 0.0231748 0.000165654 0.0286625 0.000165654
545.2 0.023767 0.000181791 0.0289893 0.000181791
599.8 0.024254 0.000211984 0.0292572 0.000211984
659.6 0.0244677 0.000254567 0.0294947 0.000254567
725.6 0.0239637 0.00030573 0.0295149 0.00030573
798.2 0.0228214 0.000365597 0.0297808 0.000365597
