# Supplementary material for: Exploratory search during directed navigation in C. elegans and Drosophila larva
Source: eLife. 2017 Oct 30;6:e30503. doi: 10.7554/eLife.30503 (PMC5662291; doi:10.7554/eLife.30503)
Supplement: Figure 3—source data 1. [file elife-30503-fig3-data1.zip › FIG2_worm_dx2er.dat]

0.5 6.15875e-05 4.95958e-08 7.19044e-05 4.95958e-08
1 0.000121158 1.35932e-07 0.000141799 1.35932e-07
1.5 0.000177945 2.35968e-07 0.00020898 2.35968e-07
2 0.000232216 3.68762e-07 0.000273771 3.68762e-07
2.5 0.000284835 4.77485e-07 0.000336904 4.77485e-07
3 0.000335979 5.91435e-07 0.000398845 5.91435e-07
3.5 0.000386429 7.47438e-07 0.000459847 7.47438e-07
4 0.000435305 8.64698e-07 0.000519873 8.64698e-07
4.5 0.000483193 1.03215e-06 0.000578716 1.03215e-06
5 0.000530516 1.19111e-06 0.00063697 1.19111e-06
5.5 0.000576605 1.33553e-06 0.000694923 1.33553e-06
6.5 0.000666805 1.68495e-06 0.000807595 1.68495e-06
7 0.000711033 1.82987e-06 0.000862948 1.82987e-06
7.5 0.000753994 2.03351e-06 0.000917056 2.03351e-06
8.5 0.000838941 2.3738e-06 0.00102544 2.3738e-06
9.5 0.000920517 2.89118e-06 0.00113071 2.89118e-06
10.5 0.00100022 3.22181e-06 0.00123408 3.22181e-06
11.5 0.00107772 3.66609e-06 0.00133465 3.66609e-06
12.5 0.00115269 4.02075e-06 0.00143304 4.02075e-06
14 0.00126049 4.73297e-06 0.00157589 4.73297e-06
15 0.00132988 5.1468e-06 0.00166967 5.1468e-06
17 0.00146374 5.95283e-06 0.00185198 5.95283e-06
18.5 0.00155515 6.9274e-06 0.00198259 6.9274e-06
20.5 0.00167863 7.69666e-06 0.00214841 7.69666e-06
22.5 0.00179207 8.66364e-06 0.0023121 8.66364e-06
24.5 0.00189981 9.76713e-06 0.00246653 9.76713e-06
27 0.00202879 1.11374e-05 0.00265643 1.11374e-05
30 0.00217298 1.20161e-05 0.00286715 1.20161e-05
33 0.00229172 1.42251e-05 0.00306063 1.42251e-05
36 0.00241656 1.57695e-05 0.0032564 1.57695e-05
40 0.0025712 1.70469e-05 0.00349849 1.70469e-05
44 0.00272871 2.09187e-05 0.00371226 2.09187e-05
48.5 0.00285936 2.28919e-05 0.00395537 2.28919e-05
53 0.00298155 2.52709e-05 0.00416619 2.52709e-05
58.5 0.00313163 2.83145e-05 0.00439904 2.83145e-05
64.5 0.0032975 3.04699e-05 0.0046561 3.04699e-05
71 0.00343206 3.34595e-05 0.00488093 3.34595e-05
78 0.00358926 3.80646e-05 0.00509901 3.80646e-05
85.5 0.00373268 4.18163e-05 0.00538622 4.18163e-05
94.5 0.00392113 4.78872e-05 0.0056322 4.78872e-05
103.5 0.00409576 5.18404e-05 0.0059038 5.18404e-05
114 0.00429673 5.99767e-05 0.00615382 5.99767e-05
125.5 0.00449165 6.43369e-05 0.00640907 6.43369e-05
138 0.00464284 6.89895e-05 0.00664366 6.89895e-05
152 0.00487941 7.76977e-05 0.00696591 7.76977e-05
167 0.00510023 8.73292e-05 0.00722908 8.73292e-05
184 0.00528511 9.47031e-05 0.00751817 9.47031e-05
202.5 0.00548624 0.0001038 0.0076599 0.0001038
222.5 0.00571243 0.000115809 0.00793929 0.000115809
245 0.00604308 0.000128866 0.00831166 0.000128866
269.5 0.00624809 0.00014049 0.00858594 0.00014049
296.5 0.0065418 0.000156293 0.00872737 0.000156293
326 0.00690001 0.000171926 0.00905983 0.000171926
358.5 0.00714867 0.00018392 0.00928266 0.00018392
394.5 0.00738248 0.000210429 0.00960654 0.000210429
434 0.00768763 0.000229675 0.00995595 0.000229675
477.5 0.00788893 0.000229356 0.0100856 0.000229356
525.5 0.00805239 0.000267922 0.0107954 0.000267922
578 0.00848372 0.000285927 0.0106913 0.000285927
635.5 0.00878944 0.000321274 0.0112447 0.000321274
699.5 0.00893985 0.000371402 0.011375 0.000371402
769 0.00876638 0.000356928 0.0119679 0.000356928
846 0.00857452 0.000347511 0.0118546 0.000347511
931 0.00861404 0.000401068 0.0119451 0.000401068
1024 0.00850111 0.000441167 0.0121271 0.000441167
1126.5 0.008218 0.000446903 0.0126456 0.000446903
1239 0.0072512 0.000431691 0.0129265 0.000431691
1363 0.00754954 0.000474785 0.0132699 0.000474785
1499.5 0.00769891 0.000508397 0.0135436 0.000508397
