# Supplementary material for: Exploratory search during directed navigation in C. elegans and Drosophila larva
Source: eLife. 2017 Oct 30;6:e30503. doi: 10.7554/eLife.30503 (PMC5662291; doi:10.7554/eLife.30503)
Supplement: Figure 4—source data 1. [file elife-30503-fig4-data1.zip]

Archive with 13 entries (12 files):
- FIG1_larva_dx2er.dat
- __MACOSX/
- __MACOSX/._FIG1_larva_dx2er.dat
- FIG1_larva_dx2erfirsthalf.dat
- __MACOSX/._FIG1_larva_dx2erfirsthalf.dat
- FIG1_larva_dx2ersecondhalf.dat
- __MACOSX/._FIG1_larva_dx2ersecondhalf.dat
- FIG1_worm_dx2er.dat
- __MACOSX/._FIG1_worm_dx2er.dat
- FIG1_worm_dx2erfirsthalf.dat
- __MACOSX/._FIG1_worm_dx2erfirsthalf.dat
- FIG1_worm_dx2ersecondhalf.dat
- __MACOSX/._FIG1_worm_dx2ersecondhalf.dat
