# Supplementary material for: Exploratory search during directed navigation in C. elegans and Drosophila larva
Source: eLife. 2017 Oct 30;6:e30503. doi: 10.7554/eLife.30503 (PMC5662291; doi:10.7554/eLife.30503)
Supplement: Figure 4—source data 1. [file elife-30503-fig4-data1.zip › FIG1_larva_dx2er.dat]

0.069 3.3081e-05 1.62622e-08 3.35102e-05 1.62622e-08
0.138 6.6151e-05 4.07178e-08 6.70018e-05 4.07178e-08
0.207 9.92088e-05 7.91125e-08 0.000100496 7.91125e-08
0.276 0.000132214 1.30086e-07 0.000133927 1.30086e-07
0.345 0.000165195 1.62928e-07 0.000167361 1.62928e-07
0.414 0.000198102 2.0276e-07 0.000200714 2.0276e-07
0.483 0.000231036 2.58119e-07 0.000233991 2.58119e-07
0.552 0.0002638 3.15078e-07 0.000267121 3.15078e-07
0.621 0.000296443 3.89008e-07 0.000300358 3.89008e-07
0.69 0.000329114 4.24123e-07 0.000333393 4.24123e-07
0.759 0.000361651 4.9503e-07 0.000366342 4.9503e-07
0.897 0.000426376 7.25607e-07 0.0004319 7.25607e-07
0.966 0.000458659 6.89467e-07 0.000464672 6.89467e-07
1.035 0.000490755 9.10271e-07 0.000497158 9.10271e-07
1.173 0.000554589 9.4038e-07 0.000562017 9.4038e-07
1.311 0.000617996 1.2127e-06 0.000626374 1.2127e-06
1.449 0.000681191 1.47231e-06 0.000690389 1.47231e-06
1.587 0.000743859 1.4827e-06 0.000753865 1.4827e-06
1.725 0.000806151 1.80237e-06 0.000816933 1.80237e-06
1.932 0.000898864 2.16314e-06 0.00091149 2.16314e-06
2.07 0.000960307 1.95487e-06 0.000974027 1.95487e-06
2.346 0.00108226 2.9078e-06 0.00109679 2.9078e-06
2.553 0.00117244 2.87184e-06 0.00118971 2.87184e-06
2.829 0.00129172 3.22484e-06 0.0013108 3.22484e-06
3.105 0.00140969 3.98406e-06 0.00143204 3.98406e-06
3.381 0.00152676 4.41279e-06 0.00155173 4.41279e-06
3.726 0.00167347 4.4653e-06 0.00169918 4.4653e-06
4.14 0.00184654 5.77276e-06 0.00187676 5.77276e-06
4.554 0.00201752 7.43115e-06 0.00205191 7.43115e-06
4.968 0.00218717 7.43716e-06 0.00222478 7.43716e-06
5.52 0.00240962 8.5477e-06 0.0024532 8.5477e-06
6.072 0.00262892 9.73844e-06 0.00267935 9.73844e-06
6.693 0.00287385 1.20334e-05 0.0029303 1.20334e-05
7.314 0.00311272 1.53789e-05 0.00317605 1.53789e-05
8.073 0.0034034 1.5737e-05 0.00347478 1.5737e-05
8.901 0.00370924 1.57206e-05 0.00379198 1.57206e-05
9.798 0.00403644 2.11729e-05 0.0041331 2.11729e-05
10.764 0.00438685 2.47709e-05 0.00448679 2.47709e-05
11.799 0.00474466 2.92001e-05 0.00486674 2.92001e-05
13.041 0.00517794 2.81232e-05 0.00530502 2.81232e-05
14.283 0.00557625 3.41905e-05 0.00573236 3.41905e-05
15.732 0.0060328 3.70598e-05 0.00622651 3.70598e-05
17.319 0.00651676 4.56757e-05 0.00674025 4.56757e-05
19.044 0.00703583 4.65044e-05 0.00727114 4.65044e-05
20.976 0.00756888 6.13808e-05 0.00786968 6.13808e-05
23.046 0.00810418 7.07227e-05 0.00845612 7.07227e-05
25.392 0.00873816 7.90386e-05 0.00909692 7.90386e-05
27.945 0.00929847 6.94801e-05 0.00975405 6.94801e-05
30.705 0.00995285 9.09706e-05 0.0104504 9.09706e-05
33.81 0.0105539 0.000105898 0.0111547 0.000105898
37.191 0.011211 0.000120528 0.0119595 0.000120528
40.917 0.0119056 0.000132626 0.012638 0.000132626
44.988 0.0125229 0.00015127 0.0133909 0.00015127
49.473 0.0131387 0.000169282 0.0141392 0.000169282
54.441 0.01386 0.000191122 0.014946 0.000191122
59.892 0.0144197 0.000212143 0.0157281 0.000212143
65.895 0.0151579 0.000244684 0.0163685 0.000244684
72.519 0.0154928 0.000265725 0.0173005 0.000265725
79.764 0.015961 0.000296083 0.0178728 0.000296083
87.699 0.0168151 0.000332879 0.0185043 0.000332879
96.531 0.0173026 0.00036388 0.0192474 0.00036388
106.122 0.0172736 0.000390972 0.0198687 0.000390972
116.748 0.018449 0.000476454 0.0204055 0.000476454
128.478 0.0183829 0.000494333 0.0210499 0.000494333
141.312 0.0190362 0.000544244 0.0216037 0.000544244
155.457 0.0192218 0.00059639 0.0225111 0.00059639
170.982 0.0197898 0.0006954 0.0222972 0.0006954
188.094 0.0196795 0.000752657 0.0229145 0.000752657
206.931 0.0199928 0.00080018 0.0230255 0.00080018
227.562 0.0209382 0.000899545 0.0227982 0.000899545
250.332 0.0206282 0.000902836 0.0229628 0.000902836
275.379 0.0204359 0.000987231 0.0220162 0.000987231
302.91 0.0212594 0.00119036 0.0227509 0.00119036
333.27 0.0214775 0.00124372 0.0237921 0.00124372
366.597 0.020738 0.00116457 0.0231977 0.00116457
403.236 0.0207492 0.00115146 0.0218381 0.00115146
443.532 0.0217588 0.00135459 0.0207948 0.00135459
487.899 0.0222094 0.00165236 0.0187751 0.00165236
536.682 0.0204609 0.00151002 0.0171088 0.00151002
590.364 0.0189905 0.00154495 0.0164139 0.00154495
649.428 0.0170482 0.00130963 0.0147806 0.00130963
714.357 0.0182216 0.00149082 0.0148082 0.00149082
785.772 0.0188456 0.00162252 0.0140467 0.00162252
864.363 0.0190392 0.0016086 0.0133915 0.0016086
