# Supplementary material for: Exploratory search during directed navigation in C. elegans and Drosophila larva
Source: eLife. 2017 Oct 30;6:e30503. doi: 10.7554/eLife.30503 (PMC5662291; doi:10.7554/eLife.30503)
Supplement: Figure 4—source data 1. [file elife-30503-fig4-data1.zip › FIG1_larva_dx2erfirsthalf.dat]

0.069 3.28115e-05 1.84598e-08 3.31652e-05 1.84598e-08
0.138 6.56163e-05 4.85561e-08 6.63163e-05 4.85561e-08
0.207 9.84007e-05 7.23613e-08 9.94449e-05 7.23613e-08
0.276 0.000131119 1.4911e-07 0.000132542 1.4911e-07
0.345 0.000163812 1.8524e-07 0.000165603 1.8524e-07
0.414 0.00019646 2.60076e-07 0.000198611 2.60076e-07
0.483 0.000229126 3.27296e-07 0.000231618 3.27296e-07
0.552 0.00026167 4.02013e-07 0.000264459 4.02013e-07
0.621 0.000293988 4.27633e-07 0.00029724 4.27633e-07
0.69 0.000326366 5.36028e-07 0.000329946 5.36028e-07
0.759 0.000358666 6.04898e-07 0.000362503 6.04898e-07
0.897 0.000422898 7.97314e-07 0.00042737 7.97314e-07
0.966 0.000454638 8.29484e-07 0.000459871 8.29484e-07
1.035 0.000486752 1.02554e-06 0.000492234 1.02554e-06
1.173 0.000550074 1.33388e-06 0.000556204 1.33388e-06
1.311 0.000612853 1.35956e-06 0.000619924 1.35956e-06
1.449 0.000675571 1.44334e-06 0.00068318 1.44334e-06
1.587 0.000737964 1.6988e-06 0.000746121 1.6988e-06
1.725 0.000800068 1.90749e-06 0.00080833 1.90749e-06
1.932 0.000891733 2.47801e-06 0.000901907 2.47801e-06
2.07 0.000952813 2.60232e-06 0.000963216 2.60232e-06
2.346 0.00107329 3.17854e-06 0.00108632 3.17854e-06
2.553 0.0011631 3.60053e-06 0.00117711 3.60053e-06
2.829 0.00128128 4.00487e-06 0.00129826 4.00487e-06
3.105 0.00139917 4.92678e-06 0.00141798 4.92678e-06
3.381 0.00151568 5.31732e-06 0.00153632 5.31732e-06
3.726 0.00165965 5.9628e-06 0.00168322 5.9628e-06
4.14 0.0018342 8.14163e-06 0.00185861 8.14163e-06
4.554 0.00200389 8.28882e-06 0.00203225 8.28882e-06
4.968 0.00217162 9.9424e-06 0.00220538 9.9424e-06
5.52 0.00239724 1.03233e-05 0.00243265 1.03233e-05
6.072 0.00261384 1.27206e-05 0.00265446 1.27206e-05
6.693 0.00285949 1.39622e-05 0.00290839 1.39622e-05
7.314 0.00309818 1.65241e-05 0.00315108 1.65241e-05
8.073 0.0033857 1.90701e-05 0.00344917 1.90701e-05
8.901 0.00369794 1.93986e-05 0.00376908 1.93986e-05
9.798 0.00402288 2.25923e-05 0.00410783 2.25923e-05
10.764 0.00438201 2.68639e-05 0.00445934 2.68639e-05
11.799 0.00473076 3.06072e-05 0.00484314 3.06072e-05
13.041 0.00515971 3.66137e-05 0.0052939 3.66137e-05
14.283 0.00555942 4.17834e-05 0.00571144 4.17834e-05
15.732 0.00603447 4.26746e-05 0.00622448 4.26746e-05
17.319 0.00652728 4.57381e-05 0.00673593 4.57381e-05
19.044 0.00704238 6.43075e-05 0.0072863 6.43075e-05
20.976 0.00758265 7.1867e-05 0.00788828 7.1867e-05
23.046 0.00816659 7.71815e-05 0.00847678 7.71815e-05
25.392 0.00878328 9.92815e-05 0.00913925 9.92815e-05
27.945 0.00938785 9.81668e-05 0.00977172 9.81668e-05
30.705 0.0100411 0.000120733 0.0105424 0.000120733
33.81 0.010685 0.000132081 0.0112641 0.000132081
37.191 0.011346 0.00014567 0.0120912 0.00014567
40.917 0.0120698 0.000172019 0.0128385 0.000172019
44.988 0.0127403 0.000195141 0.013648 0.000195141
49.473 0.0133788 0.000204806 0.0143768 0.000204806
54.441 0.0141792 0.000234185 0.0152139 0.000234185
59.892 0.0147964 0.000254798 0.0159742 0.000254798
65.895 0.0154783 0.000305255 0.0168199 0.000305255
72.519 0.0158889 0.00032172 0.0176222 0.00032172
79.764 0.0164743 0.000365963 0.0182918 0.000365963
87.699 0.0171917 0.000409973 0.0189465 0.000409973
96.531 0.0177316 0.000475187 0.0198031 0.000475187
106.122 0.0178759 0.000490518 0.0203443 0.000490518
116.748 0.0189703 0.000595667 0.0212884 0.000595667
128.478 0.0193032 0.000645583 0.0218471 0.000645583
141.312 0.0196512 0.000696655 0.0222616 0.000696655
155.457 0.0202184 0.000864673 0.0238041 0.000864673
170.982 0.0207694 0.00092412 0.0238419 0.00092412
188.094 0.020763 0.000970075 0.0235559 0.000970075
206.931 0.0210634 0.000981244 0.0234598 0.000981244
227.562 0.0222385 0.00134903 0.024405 0.00134903
250.332 0.0219837 0.00141789 0.0243409 0.00141789
275.379 0.0227629 0.00147061 0.0238283 0.00147061
302.91 0.0231135 0.0015755 0.0234024 0.0015755
333.27 0.0236047 0.00168849 0.0233527 0.00168849
366.597 0.0227198 0.00154331 0.0226198 0.00154331
403.236 0.0225365 0.00153788 0.0213162 0.00153788
443.532 0.0228184 0.00156816 0.0207389 0.00156816
