# Supplementary material for: Exploratory search during directed navigation in C. elegans and Drosophila larva
Source: eLife. 2017 Oct 30;6:e30503. doi: 10.7554/eLife.30503 (PMC5662291; doi:10.7554/eLife.30503)
Supplement: Figure 4—source data 1. [file elife-30503-fig4-data1.zip › FIG1_larva_dx2ersecondhalf.dat]

0.069 3.37031e-05 2.79806e-08 3.42879e-05 2.79806e-08
0.138 6.74092e-05 6.99137e-08 6.85818e-05 6.99137e-08
0.207 0.000101075 1.42708e-07 0.000102839 1.42708e-07
0.276 0.000134704 2.25495e-07 0.000137097 2.25495e-07
0.345 0.000168313 2.74232e-07 0.000171251 2.74232e-07
0.414 0.000201856 3.62931e-07 0.000205424 3.62931e-07
0.483 0.00023524 4.73766e-07 0.000239432 4.73766e-07
0.552 0.000268684 6.15706e-07 0.000273507 6.15706e-07
0.621 0.000302115 7.54124e-07 0.000307368 7.54124e-07
0.69 0.000335243 8.70363e-07 0.000341158 8.70363e-07
0.759 0.000368426 9.67573e-07 0.000375094 9.67573e-07
0.897 0.000434349 1.29757e-06 0.000442183 1.29757e-06
0.966 0.000467234 1.38791e-06 0.000475513 1.38791e-06
1.035 0.000499968 1.56204e-06 0.000509055 1.56204e-06
1.173 0.000565156 1.66934e-06 0.00057529 1.66934e-06
1.311 0.000629918 2.37816e-06 0.000641334 2.37816e-06
1.449 0.000694267 2.31339e-06 0.000706418 2.31339e-06
1.587 0.000757766 2.8022e-06 0.000772186 2.8022e-06
1.725 0.000821142 3.20765e-06 0.000835965 3.20765e-06
1.932 0.000915798 3.9954e-06 0.00093247 3.9954e-06
2.07 0.000977455 4.22332e-06 0.000996222 4.22332e-06
2.346 0.00110176 5.4171e-06 0.0011229 5.4171e-06
2.553 0.00119374 6.61999e-06 0.00121592 6.61999e-06
2.829 0.00131474 6.324e-06 0.0013405 6.324e-06
3.105 0.00143554 7.34366e-06 0.00146285 7.34366e-06
3.381 0.00155353 8.53236e-06 0.00158633 8.53236e-06
3.726 0.00170135 1.10252e-05 0.00173733 1.10252e-05
4.14 0.00187572 9.9102e-06 0.0019163 9.9102e-06
4.554 0.00205049 1.17559e-05 0.00209251 1.17559e-05
4.968 0.00222094 1.45056e-05 0.00227023 1.45056e-05
5.52 0.00244745 1.52152e-05 0.00250036 1.52152e-05
6.072 0.00266409 1.95812e-05 0.00272764 1.95812e-05
6.693 0.00290976 2.0464e-05 0.00297579 2.0464e-05
7.314 0.00315664 2.53489e-05 0.00322538 2.53489e-05
8.073 0.00343837 2.98805e-05 0.00353225 2.98805e-05
8.901 0.00374119 3.28557e-05 0.00384638 3.28557e-05
9.798 0.00407563 3.46494e-05 0.00418654 3.46494e-05
10.764 0.0044172 4.59615e-05 0.00455404 4.59615e-05
11.799 0.0047624 4.87464e-05 0.0049132 4.87464e-05
13.041 0.00516245 5.47022e-05 0.00536001 5.47022e-05
14.283 0.00559361 6.17779e-05 0.00576217 6.17779e-05
15.732 0.00604088 6.9963e-05 0.00623975 6.9963e-05
17.319 0.00648141 8.24409e-05 0.00676208 8.24409e-05
19.044 0.00700094 9.41479e-05 0.00725428 9.41479e-05
20.976 0.00747739 0.000102712 0.00780358 0.000102712
23.046 0.00807743 0.000121039 0.00836729 0.000121039
25.392 0.00859719 0.000133882 0.009011 0.000133882
27.945 0.0090984 0.000156218 0.00961943 0.000156218
30.705 0.00968372 0.000170785 0.0102529 0.000170785
33.81 0.0103184 0.000182314 0.0108375 0.000182314
37.191 0.0109293 0.000213482 0.0116192 0.000213482
40.917 0.0114323 0.000234967 0.0123056 0.000234967
44.988 0.0118873 0.000272852 0.0130375 0.000272852
49.473 0.0125724 0.000297146 0.0135805 0.000297146
54.441 0.0131725 0.000351199 0.0144521 0.000351199
59.892 0.0137276 0.000373597 0.015025 0.000373597
65.895 0.0142664 0.000439422 0.0157347 0.000439422
72.519 0.0145752 0.000487336 0.0164819 0.000487336
79.764 0.01562 0.000539912 0.0167438 0.000539912
87.699 0.0154402 0.000567124 0.0177287 0.000567124
96.531 0.0153186 0.000658503 0.0183813 0.000658503
106.122 0.0159288 0.000698447 0.0190491 0.000698447
116.748 0.0173355 0.000830367 0.0198604 0.000830367
128.478 0.0175329 0.000880336 0.0196766 0.000880336
141.312 0.0172408 0.000935365 0.0195388 0.000935365
155.457 0.0177636 0.00114559 0.0213176 0.00114559
170.982 0.0174656 0.00110761 0.0221883 0.00110761
188.094 0.017527 0.00117016 0.0211527 0.00117016
206.931 0.0178714 0.00132302 0.0210905 0.00132302
227.562 0.018137 0.00164839 0.0233814 0.00164839
250.332 0.018651 0.00171974 0.0237065 0.00171974
275.379 0.0187122 0.00176273 0.0237308 0.00176273
302.91 0.0177801 0.00166793 0.0235261 0.00166793
333.27 0.0180053 0.00173707 0.0226912 0.00173707
366.597 0.0169535 0.00173854 0.0228127 0.00173854
403.236 0.0181441 0.00207049 0.0234326 0.00207049
443.532 0.0195698 0.00255415 0.0207815 0.00255415
