# Supplementary material for: Exploratory search during directed navigation in C. elegans and Drosophila larva
Source: eLife. 2017 Oct 30;6:e30503. doi: 10.7554/eLife.30503 (PMC5662291; doi:10.7554/eLife.30503)
Supplement: Figure 4—source data 1. [file elife-30503-fig4-data1.zip › FIG1_worm_dx2er.dat]

0.5 8.42964e-05 1.45487e-07 8.22405e-05 1.45487e-07
1 0.000166206 3.91839e-07 0.000162278 3.91839e-07
1.5 0.000244898 6.91742e-07 0.000239292 6.91742e-07
2 0.000320823 1.01898e-06 0.000313628 1.01898e-06
2.5 0.000394716 1.36072e-06 0.000386327 1.36072e-06
3 0.00046757 1.77989e-06 0.000457672 1.77989e-06
3.5 0.000539512 2.15959e-06 0.000527624 2.15959e-06
4 0.000609795 2.70296e-06 0.000596316 2.70296e-06
4.5 0.000678953 3.0408e-06 0.000664012 3.0408e-06
5 0.000746888 3.69874e-06 0.000730476 3.69874e-06
5.5 0.000814766 4.05803e-06 0.000796747 4.05803e-06
6.5 0.000944761 5.20895e-06 0.000923907 5.20895e-06
7 0.00100963 5.51957e-06 0.000986524 5.51957e-06
7.5 0.00107216 6.36742e-06 0.001048 6.36742e-06
8.5 0.00119746 7.5844e-06 0.00116819 7.5844e-06
9.5 0.0013167 8.77456e-06 0.00128616 8.77456e-06
10.5 0.00143346 9.70139e-06 0.00140129 9.70139e-06
11.5 0.00154982 1.14551e-05 0.00151113 1.14551e-05
12.5 0.00165834 1.27007e-05 0.00161888 1.27007e-05
14 0.00182216 1.49534e-05 0.0017784 1.49534e-05
15 0.00192702 1.58547e-05 0.00187111 1.58547e-05
17 0.00211516 1.91824e-05 0.00206577 1.91824e-05
18.5 0.00226089 2.17731e-05 0.0021973 2.17731e-05
20.5 0.00243986 2.42132e-05 0.00237007 2.42132e-05
22.5 0.00261198 2.79746e-05 0.00253802 2.79746e-05
24.5 0.00276372 3.10236e-05 0.00267936 3.10236e-05
27 0.00294909 3.54598e-05 0.00283072 3.54598e-05
30 0.00316072 4.00022e-05 0.00303744 4.00022e-05
33 0.00335226 4.59547e-05 0.00320889 4.59547e-05
36 0.0035215 5.05767e-05 0.00335614 5.05767e-05
40 0.00369713 5.69394e-05 0.0035307 5.69394e-05
44 0.00387678 6.38424e-05 0.00370697 6.38424e-05
48.5 0.00402631 7.14956e-05 0.00386358 7.14956e-05
53 0.00416695 7.83641e-05 0.00398371 7.83641e-05
58.5 0.00442174 8.79209e-05 0.00410453 8.79209e-05
64.5 0.00457406 9.77611e-05 0.00417598 9.77611e-05
71 0.00470724 0.000110983 0.0043997 0.000110983
78 0.00477513 0.000121577 0.00446187 0.000121577
85.5 0.0049079 0.000133651 0.00454451 0.000133651
94.5 0.00510739 0.000149531 0.00472365 0.000149531
103.5 0.0053561 0.000168895 0.00469567 0.000168895
114 0.00522787 0.000179407 0.00484904 0.000179407
125.5 0.00547083 0.000203591 0.00491431 0.000203591
138 0.00553768 0.000222699 0.00498081 0.000222699
152 0.00553706 0.000230997 0.00504726 0.000230997
167 0.00565183 0.000257968 0.0051841 0.000257968
184 0.00563244 0.000274176 0.00499325 0.000274176
202.5 0.00580747 0.000298693 0.00504535 0.000298693
222.5 0.0059171 0.000323058 0.005101 0.000323058
245 0.00608804 0.000366926 0.00489383 0.000366926
269.5 0.0058077 0.000380466 0.00510265 0.000380466
296.5 0.00599857 0.000397906 0.0049068 0.000397906
326 0.00595358 0.000427416 0.00474409 0.000427416
358.5 0.00597738 0.00043929 0.0054956 0.00043929
394.5 0.00593896 0.000472614 0.00473251 0.000472614
434 0.00645765 0.000533845 0.00543981 0.000533845
477.5 0.00643848 0.000541291 0.00491155 0.000541291
525.5 0.00600961 0.000588929 0.00470152 0.000588929
578 0.00661389 0.000642114 0.00541041 0.000642114
635.5 0.00658358 0.000717594 0.00456652 0.000717594
699.5 0.00686165 0.000749797 0.0054884 0.000749797
769 0.00707048 0.000789405 0.00444852 0.000789405
846 0.00734647 0.000886964 0.00469078 0.000886964
931 0.00700742 0.00104034 0.00531543 0.00104034
1024 0.00664252 0.00104345 0.00493396 0.00104345
1126.5 0.00726567 0.00111576 0.00390747 0.00111576
1239 0.00681165 0.000940034 0.00392118 0.000940034
1363 0.00815289 0.00126327 0.00394256 0.00126327
1499.5 0.0077782 0.00145766 0.00468369 0.00145766
1649 0.00677385 0.00155023 0.00517329 0.00155023
