# Supplementary material for: Exploratory search during directed navigation in C. elegans and Drosophila larva
Source: eLife. 2017 Oct 30;6:e30503. doi: 10.7554/eLife.30503 (PMC5662291; doi:10.7554/eLife.30503)
Supplement: Figure 4—source data 1. [file elife-30503-fig4-data1.zip › FIG1_worm_dx2erfirsthalf.dat]

0.5 8.39972e-05 2.26757e-07 8.22058e-05 2.26757e-07
1 0.000165288 6.20747e-07 0.000161892 6.20747e-07
1.5 0.000242764 1.03425e-06 0.000238061 1.03425e-06
2 0.000316687 1.5913e-06 0.000310835 1.5913e-06
2.5 0.000387764 2.13039e-06 0.000380942 2.13039e-06
3 0.00045722 2.77968e-06 0.000449023 2.77968e-06
3.5 0.000524792 3.28436e-06 0.000514934 3.28436e-06
4 0.000590827 4.02775e-06 0.000579056 4.02775e-06
4.5 0.000654937 4.88621e-06 0.000642182 4.88621e-06
5 0.000716676 5.37108e-06 0.000701906 5.37108e-06
5.5 0.000778874 6.29543e-06 0.000762231 6.29543e-06
6.5 0.000893829 7.82554e-06 0.000876691 7.82554e-06
7 0.000952609 8.83312e-06 0.000932401 8.83312e-06
7.5 0.00100895 9.09881e-06 0.000986731 9.09881e-06
8.5 0.00111641 1.13682e-05 0.00109027 1.13682e-05
9.5 0.0012248 1.31581e-05 0.00119382 1.31581e-05
10.5 0.00132241 1.4921e-05 0.00129329 1.4921e-05
11.5 0.00142658 1.69333e-05 0.00138871 1.69333e-05
12.5 0.00151561 1.92735e-05 0.00148023 1.92735e-05
14 0.00165705 2.23444e-05 0.00161475 2.23444e-05
15 0.00174318 2.46887e-05 0.00168866 2.46887e-05
17 0.00188927 2.91436e-05 0.00184048 2.91436e-05
18.5 0.00200908 3.18196e-05 0.00194551 3.18196e-05
20.5 0.0021506 3.69441e-05 0.00208331 3.69441e-05
22.5 0.00229347 4.10175e-05 0.00221777 4.10175e-05
24.5 0.00240191 4.59429e-05 0.0023166 4.59429e-05
27 0.00254104 5.1368e-05 0.00242237 5.1368e-05
30 0.0027102 5.793e-05 0.00256739 5.793e-05
33 0.00286405 6.64587e-05 0.00271638 6.64587e-05
36 0.0029713 7.26759e-05 0.00282143 7.26759e-05
40 0.00311057 8.19197e-05 0.00292586 8.19197e-05
44 0.00327319 9.17658e-05 0.00302781 9.17658e-05
48.5 0.00332564 0.000103004 0.00311849 0.000103004
53 0.00349863 0.000114024 0.00318219 0.000114024
58.5 0.00364086 0.000124107 0.00331432 0.000124107
64.5 0.00369458 0.000136906 0.00328604 0.000136906
71 0.00381826 0.000154963 0.00346721 0.000154963
78 0.0039028 0.00016932 0.00352957 0.00016932
85.5 0.00397016 0.000181447 0.00350676 0.000181447
94.5 0.00404001 0.000200293 0.00361974 0.000200293
103.5 0.00440474 0.000235742 0.00359524 0.000235742
114 0.00425726 0.000243368 0.00363565 0.000243368
125.5 0.00455816 0.000277781 0.00373601 0.000277781
138 0.00447177 0.000299175 0.00369567 0.000299175
152 0.00438353 0.00033011 0.00377456 0.00033011
167 0.00456306 0.000358185 0.00402893 0.000358185
184 0.00460857 0.00037701 0.00380255 0.00037701
202.5 0.00480768 0.000381031 0.00401566 0.000381031
222.5 0.00475091 0.000378006 0.00391159 0.000378006
245 0.00462953 0.000510136 0.00343617 0.000510136
269.5 0.00481836 0.000539681 0.00354292 0.000539681
296.5 0.00469362 0.000453688 0.00367236 0.000453688
326 0.00410565 0.00045882 0.00344597 0.00045882
358.5 0.00413573 0.000511026 0.00367281 0.000511026
394.5 0.00484138 0.000684781 0.00354363 0.000684781
434 0.00507953 0.00073562 0.00354132 0.00073562
477.5 0.00403784 0.000716929 0.00334802 0.000716929
525.5 0.00425471 0.000824618 0.00330519 0.000824618
578 0.00437192 0.000781383 0.00313298 0.000781383
635.5 0.00433805 0.000778954 0.00322199 0.000778954
699.5 0.00463941 0.000840348 0.00383501 0.000840348
769 0.00517372 0.00108876 0.0037181 0.00108876
846 0.00549269 0.00115384 0.00385476 0.00115384
