# Supplementary material for: Exploratory search during directed navigation in C. elegans and Drosophila larva
Source: eLife. 2017 Oct 30;6:e30503. doi: 10.7554/eLife.30503 (PMC5662291; doi:10.7554/eLife.30503)
Supplement: Figure 4—source data 1. [file elife-30503-fig4-data1.zip › FIG1_worm_dx2ersecondhalf.dat]

0.5 8.44981e-05 1.80039e-07 8.22331e-05 1.80039e-07
1 0.000166901 5.04414e-07 0.000162511 5.04414e-07
1.5 0.000246379 8.64967e-07 0.000240164 8.64967e-07
2 0.00032383 1.28891e-06 0.000315688 1.28891e-06
2.5 0.000399892 1.78089e-06 0.000390269 1.78089e-06
3 0.00047505 2.28154e-06 0.000463865 2.28154e-06
3.5 0.000550119 2.78383e-06 0.000536574 2.78383e-06
4 0.000623662 3.39395e-06 0.000608822 3.39395e-06
4.5 0.000696472 3.95867e-06 0.000679717 3.95867e-06
5 0.000768917 4.80313e-06 0.000750963 4.80313e-06
5.5 0.00084028 5.25584e-06 0.000820585 5.25584e-06
6.5 0.000981178 6.69254e-06 0.000958222 6.69254e-06
7 0.00105045 7.73999e-06 0.00102588 7.73999e-06
7.5 0.00111846 8.06067e-06 0.00109235 8.06067e-06
8.5 0.00125594 9.92099e-06 0.00122411 9.92099e-06
9.5 0.0013875 1.13251e-05 0.00135377 1.13251e-05
10.5 0.0015153 1.3479e-05 0.00147946 1.3479e-05
11.5 0.00164094 1.4425e-05 0.00160494 1.4425e-05
12.5 0.00176276 1.65593e-05 0.00171926 1.65593e-05
14 0.00194605 1.94718e-05 0.00189506 1.94718e-05
15 0.00206137 2.1428e-05 0.00200507 2.1428e-05
17 0.00227757 2.58692e-05 0.00222805 2.58692e-05
18.5 0.00244629 2.85374e-05 0.00238455 2.85374e-05
20.5 0.00264901 3.31188e-05 0.00258055 3.31188e-05
22.5 0.00284636 3.70938e-05 0.00277197 3.70938e-05
24.5 0.00303742 4.16241e-05 0.00293969 4.16241e-05
27 0.00324097 4.73746e-05 0.00315098 4.73746e-05
30 0.0034915 5.43552e-05 0.0033801 5.43552e-05
33 0.00368901 6.12158e-05 0.00357244 6.12158e-05
36 0.003925 6.82821e-05 0.00374827 6.82821e-05
40 0.00417356 7.82456e-05 0.00401156 7.82456e-05
44 0.00439788 8.79745e-05 0.0041742 8.79745e-05
48.5 0.0046117 9.86091e-05 0.00435046 9.86091e-05
53 0.0046404 0.000108213 0.00456213 0.000108213
58.5 0.00493095 0.000120568 0.00473798 0.000120568
64.5 0.00518231 0.000137553 0.00479339 0.000137553
71 0.00527961 0.000153298 0.00497915 0.000153298
78 0.00544747 0.000174814 0.00516753 0.000174814
85.5 0.0055967 0.000193745 0.00526217 0.000193745
94.5 0.00565426 0.00021336 0.00534997 0.00021336
103.5 0.00580129 0.000233273 0.00560657 0.000233273
114 0.00589287 0.000255326 0.00574138 0.000255326
125.5 0.00624126 0.000286274 0.00584178 0.000286274
138 0.00613747 0.00031399 0.0056227 0.00031399
152 0.00627331 0.000331393 0.00589664 0.000331393
167 0.00632503 0.00038662 0.00582956 0.00038662
184 0.00620656 0.000408236 0.00600318 0.000408236
202.5 0.00636184 0.000427467 0.00649524 0.000427467
222.5 0.00685418 0.00048219 0.00595589 0.00048219
245 0.00644056 0.00049304 0.00594757 0.00049304
269.5 0.00688884 0.000573526 0.00572937 0.000573526
296.5 0.00696027 0.000588288 0.00594601 0.000588288
326 0.0069819 0.000577632 0.00560196 0.000577632
358.5 0.0068375 0.000672327 0.00563858 0.000672327
394.5 0.0072738 0.000725472 0.00617248 0.000725472
434 0.00718697 0.000754637 0.00647521 0.000754637
477.5 0.00760608 0.000750021 0.00639246 0.000750021
525.5 0.00830996 0.000908531 0.0056561 0.000908531
578 0.00849396 0.00117958 0.0051222 0.00117958
635.5 0.00793503 0.000969825 0.0067088 0.000969825
699.5 0.00732883 0.000965527 0.00523082 0.000965527
769 0.00850112 0.0012105 0.00520239 0.0012105
846 0.00851392 0.00138979 0.00607072 0.00138979
