# Supplementary material for: Exploratory search during directed navigation in C. elegans and Drosophila larva
Source: eLife. 2017 Oct 30;6:e30503. doi: 10.7554/eLife.30503 (PMC5662291; doi:10.7554/eLife.30503)
Supplement: Source code 1. [file elife-30503-code1.zip]

Archive with 9 entries (8 files):
- JustLoadAndSegment.m
- __MACOSX/
- __MACOSX/._JustLoadAndSegment.m
- Misc2B.m
- __MACOSX/._Misc2B.m
- Misc2B_worms.m
- __MACOSX/._Misc2B_worms.m
- README.txt
- __MACOSX/._README.txt
