# Supplementary material for: Exploratory search during directed navigation in C. elegans and Drosophila larva
Source: eLife. 2017 Oct 30;6:e30503. doi: 10.7554/eLife.30503 (PMC5662291; doi:10.7554/eLife.30503)
Supplement: Source code 1. [file elife-30503-code1.zip › README.txt]

JustLoadAndSegment.m
MISC2B.m
MISC2B_worms.m

These scripts are designed to be used with the MAGAT Analyzer software (see Gershow, 2012 citation).  “JustLoadAndSegment” takes crawling movie data (.mmf format) and converts into tracks made up of runs and reorientations.  The “MISC2B” scripts are run after loading raw movie data, and will generate a text file table.  In this table, each row contains information about a RUN.  

=========================

***_dx2er files

These are the data points for all Diffusion coefficient vs. time plots.  All in text file / spreadsheet format.  Five columns: time, D_x, D_x s.e.m., D_y, and D_y s.e.m.

=========================
